# Supplementary material for: In morphea, cytotoxic resident memory T cells induce chronic, immunogenic endothelial cell injury via necroptosis
Source: JCI Insight. 2026 Apr 2;11(10):e201949. doi: 10.1172/jci.insight.201949 (PMC13232711; doi:10.1172/jci.insight.201949)
Supplement: Supporting data values [file jciinsight-11-201949-s053.xlsx]

## Sheet: Fig. 1B
T cell Frequency			T cell Counts
Healthy Skin	Morphea		Healthy Skin	Morphea
7.216	10.61		737	122
33.198	32.362		382	60
26.851	19.012		91	222
5.083	12.843		236	227
3.533	21.024		49	87
12.328	12.376		1197	296
2.357	7.32		224	330
12.001	8.36		75	791
	29.334			158
	4.456			276
	15.209			206
	3.021			555
	14.653			229

## Sheet: Fig. 1F
Supplemental Data 1. Significant genes (|log₂FC| ≥ 1, FDR ≤ 0.05) between vascular endothelial cells in morphea and healthy skin
Gene	logFC	p_val_adj
AKR1C1	2.134	0.03967
MAOB	1.878	0.03221
RPL17	1.819	0.04894
NOL12	1.807	0.02622
RPS10	1.74	0.02148
RPL36A	1.705	0.04019
NDUFA13	1.603	0.02535
UBL7	1.575	0.02545
MRPS17	1.55	0.02795
CYTL1	1.53	0.02402
NPM3	1.48	0.04422
SLC35A2	1.475	0.03944
TAF6	1.449	0.0312
PFN2	1.435	0.04987
ALDOA	1.399	0.02978
KAT2A	1.392	0.04323
QDPR	1.338	0.03447
TAX1BP3	1.321	0.02978
B4GAT1	1.303	0.03217
PSMA2	1.289	0.02684
PTPMT1	1.264	0.03482
RPL31	1.261	0.03587
QTRT1	1.223	0.02978
RTL8B	1.212	0.04076
ADSL	1.206	0.03754
TRMT2A	1.187	0.04714
MDK	1.173	0.04658
DHRS1	1.16	0.03006
MALL	1.139	0.03332
SDHC	1.136	0.02402
UQCR11	1.126	0.02545
C22orf39	1.112	0.03587
ATP5MPL	1.094	0.02842
IMMP1L	1.094	0.03061
SNRPN	1.092	0.02535
FKBP1A	1.081	0.02795
INKA1	1.071	0.03332
TMEM80	1.059	0.02633
WDR18	1.058	0.04566
URGCP	1.052	0.04894
PSENEN	1.046	0.03122
TCEAL8	1.04	0.02402
RAB40B	1.037	0.02978
MYL9	1.03	0.04451
TBC1D10A	1.02	0.03214
TMEM258	1.017	0.02507
TMEM128	1.016	0.04904
TMX2	1.014	0.0325
GPS1	1.008	0.02795
TMEM14A	1.004	0.04904
ROCK2	-1	0.03288
RIOK3	-1.002	0.02402
ETS1	-1.005	0.02795
ANKRD11	-1.007	0.02148
MORC3	-1.007	0.02309
AFF1	-1.011	0.03587
ANKIB1	-1.013	0.02148
NAMPT	-1.013	0.04423
FEM1C	-1.013	0.04423
CNST	-1.017	0.03332
GTF3C4	-1.019	0.02842
SINHCAF	-1.019	0.04665
HSP90AA1	-1.02	0.03217
CBL	-1.02	0.04378
PNP	-1.021	0.03061
RAPGEF5	-1.022	0.04731
RFLNB	-1.026	0.04751
CYP20A1	-1.028	0.02402
PLEKHO1	-1.028	0.04076
YTHDF3	-1.03	0.02402
MDM2	-1.032	0.02402
FBXO30	-1.032	0.03944
SIRT1	-1.035	0.04685
DHX40	-1.037	0.03332
MAFG	-1.038	0.02402
MYSM1	-1.038	0.04051
CREBBP	-1.04	0.02402
PIK3C2A	-1.043	0.03221
AFF4	-1.045	0.02633
APOL6	-1.047	0.02978
ATXN1	-1.047	0.04507
TNFAIP2	-1.048	0.02402
SETD2	-1.049	0.0242
PLCB1	-1.05	0.02795
PLEKHG1	-1.051	0.02502
RNF217	-1.051	0.02633
EDEM3	-1.051	0.03181
DST	-1.052	0.02878
ITCH	-1.052	0.03486
KIAA0040	-1.053	0.02978
BPTF	-1.054	0.02148
PDZD8	-1.054	0.04418
MED13	-1.056	0.02929
ZBTB11	-1.058	0.0476
DNTTIP2	-1.063	0.02507
HIF1A	-1.071	0.02507
FER	-1.078	0.03644
SORBS1	-1.083	0.04665
KIF1B	-1.085	0.03214
TRIP12	-1.086	0.02633
NCOA3	-1.09	0.02148
FCHO2	-1.09	0.03482
SOCS5	-1.098	0.0367
CTTNBP2NL	-1.099	0.02148
JMJD1C	-1.103	0.02402
KPNA4	-1.106	0.02402
ARHGAP26	-1.107	0.03587
FOSL2	-1.109	0.04051
CX3CL1	-1.109	0.04915
TOP1	-1.123	0.02402
ENPP4	-1.13	0.02633
CSNK2A2	-1.13	0.04603
DNAJC21	-1.134	0.02633
RNASEK	-1.136	0.03568
SMG1	-1.138	0.02941
LDLR	-1.139	0.02545
RORA	-1.139	0.03944
ATP8B1	-1.146	0.04051
RNF19B	-1.148	0.04964
FAM91A1	-1.149	0.02795
ITPRIP	-1.149	0.03944
USP12	-1.152	0.02309
PPTC7	-1.154	0.04307
TAF1B	-1.159	0.02795
OTUD4	-1.16	0.02148
USP53	-1.166	0.02148
GLS	-1.167	0.02978
INO80D	-1.168	0.02148
JMY	-1.17	0.04228
CPEB4	-1.173	0.02633
FAM199X	-1.174	0.02842
PFKFB3	-1.179	0.02148
ZC3H12C	-1.18	0.03777
KIF2A	-1.181	0.02402
OSMR	-1.185	0.02148
SPRED1	-1.185	0.02402
SOS1	-1.191	0.02978
LACTB	-1.197	0.04815
ERN1	-1.209	0.02545
ABL2	-1.217	0.02929
ASXL1	-1.218	0.02148
DDX39B	-1.222	0.0245
BIRC3	-1.225	0.04422
CCDC71L	-1.226	0.02148
RLF	-1.226	0.02842
KDM6B	-1.23	0.03122
CREBZF	-1.232	0.02148
PPP1R15B	-1.234	0.03006
FGD6	-1.236	0.02815
SPAG9	-1.241	0.03939
SPEN	-1.247	0.03217
TSC22D2	-1.251	0.04731
ATP13A3	-1.253	0.02402
EP300	-1.257	0.02978
USP38	-1.266	0.02815
ZSWIM6	-1.275	0.02231
NABP1	-1.276	0.04316
UBE2H	-1.284	0.02402
SUCO	-1.288	0.02402
REL	-1.29	0.02647
KDM5B	-1.293	0.02148
EPC2	-1.293	0.02402
DDX3X	-1.295	0.02148
NRIP1	-1.295	0.02402
PPP2R1B	-1.298	0.02502
SLC25A44	-1.298	0.03332
CEP170	-1.308	0.02402
SPTY2D1	-1.309	0.02402
PTPN1	-1.326	0.02148
SLC38A2	-1.327	0.04665
ITGAV	-1.342	0.01241
ZBTB10	-1.353	0.02633
SLC41A1	-1.363	0.0245
PELI1	-1.367	0.02633
RLIM	-1.368	0.02148
ARL4C	-1.374	0.04422
MIR222HG	-1.377	0.02842
HIVEP1	-1.378	0.03332
SIK2	-1.383	0.02402
UGCG	-1.396	0.04716
SAV1	-1.398	0.02148
KLHL21	-1.405	0.02633
CEBPB	-1.405	0.04422
TP53BP2	-1.428	0.02148
HSPH1	-1.45	0.03481
DCUN1D3	-1.468	0.02148
TLK2	-1.486	0.02402
GJA1	-1.489	0.0283
NUFIP2	-1.512	0.02402
TCP11L2	-1.516	0.03122
C11orf96	-1.52	0.03332
SYNJ2	-1.532	0.01241
VMP1	-1.563	0.02148
SAMD4A	-1.581	0.0445
ZNF217	-1.629	0.02654
TIPARP	-1.645	0.03944
SSH1	-1.664	0.02148
BACH1	-1.67	0.02148
ZNF267	-1.737	0.02535
ARL5B	-1.782	0.02502
ZBTB21	-1.785	0.02148
RELL1	-1.804	0.02148
B3GNT5	-1.836	0.04904
RNF169	-1.852	0.02148
HIVEP2	-1.861	0.01434
AL133453.1	-1.96	0.0245
AKAP12	-1.983	0.02842
NFIL3	-2.021	0.02978
HIST1H1E	-2.051	0.02978
RAB12	-2.088	0.04889
TNFAIP3	-2.243	0.03587
BMP2	-2.305	0.02656
NRARP	-2.349	0.02978
SERPINE1	-3.108	0.02795
C2CD4B	-3.191	0.02545
HLA-DRB5	-4.811	0.02795

## Sheet: Fig. 1H
Postcapillary Venule Counts			Postcapillary Venule Frequency			Venular EC Counts			Venular EC Frequency
Healthy Skin	Morphea		Healthy Skin	Morphea		Healthy Skin	Morphea		Healthy Skin	Morphea
51	29		30.539	3.002		47	108		28.144	66.356
68	26		28.099	7.58		65	97		26.86	28.28
40	14		9.804	5.469		219	84		33.676	32.813
39	10		38.235	9.434		13	28		12.745	26.415
48	19		17.143	4.398		39	211		13.929	48.843
68	35		23.208	12.868		64	95		21.843	34.926
6	47		8.696	8.672		19	279		27.536	51.476
44	6		24.667	7.895		405	14		22.5	18.421
	50			14.749			92			27.139
	35			15.695			79			35.426
	33			7.82			164			38.863
	37			19.474			21			11.053
	17			6.05			129			45.907

## Sheet: Fig. 1I
Healthy Skin					Morphea
0	1	1	1		4	8	3	15
2	2	0	2		4	5	13	8
3	0	0	1		5	5	4	6
*each column represents a distinct donor

## Sheet: Fig 1J
Healthy Skin					Morphea
1	1	0	1		6	6	18	7
2	0	0	0		7	8	6	7
4	3	0	1		8	10	12	3
*each column represents a distinct donor

## Sheet: Fig 1K
Healthy Skin: CD103 Immunostain					Morphea: CD103 Immunostain						Healthy Skin: CD69 Immunostain					Morphea: CD69 Immunostain
0	0	2	3		3	11	10	8	8		2	0	2	3		6	11	1	8
2	1	3	0		3	9	12	4	12		1	2	0	0		3	8	9	5
0	1	0	0		6	5	9	6	11		2	0	0	1		4	4	3	10
*each column represents a distinct donor

## Sheet: Supp. Fig. 1E
Canonical Pathways	Z-score	-log10(p-value)
Protein Ubiquitination Pathway	-2.041	1.59
NFE2L2 Antioxidant Enzymes	-2	1.63
Nucleolar/Cytosolic rRNA Processing	3.772	3
Selenoamino Acid Metabolism	4.264	2.37
SRP-Dependent Protein Targeting	4.69	2.05
EIF2AK4 Response	3.71	2.99
Ribosomal Quality Control Pathway	4.041	2.65
Eukaryotic Translation Termination	4.69	3
Mitochondrial Dysfunction	-4.323	5.36
Mitochondrial protein degradation	3.051	1.47
Respiratory Electron transport	4.796	5.82
Oxidative Phosphorylation	5	7.16

## Sheet: Supp. Fig. 1F
Upstream Regulators	Z-score	-log10(p-value)
CAB39L	3.742	5.2218
FXN	3	2.4685
DDX5	2.849	3.2218
PPOX	2	1.5058
USP21	-2.236	1.5969
CLPB	-2.646	1.8996
HAX1	-2.646	1.5751
TXNIP	-2.741	1.9431
DDRGK1	-3.464	3.0458
LARP1	-4.121	2.6383

## Sheet: Supp. Fig. 1H
Endothelial Cell Subsets	Morphea	Healthy
Venular EC	43.48	25.915
Arterial Vascular EC	17.356	24.665
Postcapillary Venules	8.049	22.731
Capillary VEC	10.971	12.645
Arterial Vascular EC_2	10.072	6.575
Lymphatic EC	7.217	3.481
Pericytes	2.81	3.987
Vascular EC_2	0.045	0
*EC - endothelial cell

## Sheet: Supp. Fig. 2A
Healthy Skin: #CD31+cleaved-caspase3+					Morphea: #CD31+cleaved-caspase3+					Healthy Skin: %CD31+cleaved-caspase3+					Morphea: %CD31+cleaved-caspase3+
1	1	2	1		6	17	6	20		13	5	18	13		50	52	46	59
5	3	0	1		7	9	14	11		26	14	0	19		58	64	67	69
4	0	1	5		8	10	8	11		17	0	9	8		73	63	62	44
*each column represents a distinct donor

[truncated: 8 more sheets: Supp. Fig. 2B, Supp. Fig. 2C, Supp. Fig. 2D, Supp. Fig. 2E, Supp. Fig. 2F, Supp. Fig. 2G, Supp. Fig. 2H, Supp. Fig. 2I]
